# Supplementary material for: Tau protein binds to the P53 E3 ubiquitin ligase MDM2
Source: Sci Rep. 2023 Jun 23;13:10208. doi: 10.1038/s41598-023-37046-8 (PMC10290082; doi:10.1038/s41598-023-37046-8)
Supplement: Supplementary file 2 — Supplementary Figures. [file 41598_2023_37046_MOESM2_ESM.xlsx]

## Sheet: Figure 
Figure 2A
HeLa cells- overexpressed proteins
Detection Tau/MDM2		Detection Tau		Detection MDM2
Tau MDM2	ctrl	Tau MDM2	ctrl	Tau MDM2	ctrl
3.25	0.99	178.65	-1.22	165.55	0.81
3.55	1	152.83	2.3	139	1
3.79	1.01	172.91	1.91	161.5	1.19
Figure 2B
SH-SY5Y cells- endogenous proteins
Detection Tau/MDM2		Detection Tau		Detection MDM2
WT	KO	WT	KO	WT	KO	ctrl
2.59	0.99	19.04	1	2.37	2.55	1.07
2.77	1	19.41	0.97	2.04	2.57	1
2.72	1.02	19.19	1.02	2.58	2.49	0.93
Figure 2D
human brain tissue- endogenous proteins
Detection Tau/MDM2		Detection Tau		Detection MDM2
brain	ctrl	brain	ctrl	brain	ctrl
2.21575	0.359977	222.93	1.77465	1.43931	1.62061
1.85846	0.758343	788.535	1.32394	1.06345	0.963962
1.4804	1.00875	530.746	3.02817	1.19832	0.877736
1.86278	1.28868	687.155	0.957746	1.28233	1.23148
2.24236	1.57666	1057.04	0.338028	1.22043	1.30887
1.57386	1.06628	498.732	0.521127	1.21601	0.535043
1.90723	0.854842	639.408	1.01408	1.21822	1.1939
2.02952	0.945741	308.225	0.211268	1.3354	1.11209
1.68425	0.995333	535.521	0.380282	1.13641	0.946275
1.79323	1.14539	624.296	0.450704	0.877736	0.210038
Figure 4B
Biofluorescence complementation in HeLa cells
triFC			biFC			triFC/biFC
1-101	102-361	362-491	1-101	102-361	362-491	1-101	102-361	362-491
1.42	6.03	1.5	58.35	84.88	76.16	2.43	10.33	2.56
1.09	5.54	1.37	58.87	85.31	76.07	1.86	9.5	2.34
1.04	5.79	1.42	57.86	85.58	75.71	1.79	9.92	2.43
Figure 4E
luc in U2OS cells
ReBiL
mock	102-361	362-491
0.874	1.66	1.14
0.962	1.7	1.13
0.85	1.65	1.07
0.83	1.64	1.04
0.83	1.55	1.02
1.15	1.69	1.02
1.15	1.62	1.01
1.14	1.66	0.97
1.14	1.6	0.94
1.07	1.53	0.9
Figure 5B
P53 ubiquitination
Ub-P53/tot P53
No Tau	Tau2N4R	TauP301L
102.1	18.62	44.9
100.8	15.18	51.01
97.1	19.62	55.23
